# Supplementary material for: Selective Probiotic Treatment Positively Modulates the Microbiota–Gut–Brain Axis in the BTBR Mouse Model of Autism
Source: Brain Sci. 2022 Jun 14;12(6):781. doi: 10.3390/brainsci12060781 (PMC9220969; doi:10.3390/brainsci12060781)
Supplement: Supplementary file 1 [file brainsci-12-00781-s001.zip]

Archive with 1 entries (1 files):
- brainsci-1722503-supplementary.pdf
